# Supplementary material for: Impact of Pharmacogenetics on High-Dose Methotrexate Toxicity in Pediatric Oncology
Source: Pharmaceutics. 2025 Apr 29;17(5):585. doi: 10.3390/pharmaceutics17050585 (PMC12115323; doi:10.3390/pharmaceutics17050585)
Supplement: Supplementary file 1 [file pharmaceutics-17-00585-s001.zip]

Archive with 1 entries (1 files):
- pharmaceutics-3533669-supplementary.pdf
